# Supplementary material for: Applying prospective tree-temporal scan statistics to genomic surveillance data to detect emerging SARS-CoV-2 variants and salmonellosis clusters in New York City
Source: Int J Epidemiol. 2025 Apr 10;54(2):dyaf032. doi: 10.1093/ije/dyaf032 (PMC11984460; doi:10.1093/ije/dyaf032)
Supplement: dyaf032_Supplementary_Data [file dyaf032_supplementary_data.zip]

Archive with 2 entries (2 files):
- ije-2024-09-1372-FigS1.svg
- ije-2024-09-1372-Suppl.docx
